# Supplementary material for: Genetic Characterization of Highly Pathogenic Avian Influenza A(H5N8) Virus in Pakistani Live Bird Markets Reveals Rapid Diversification of Clade 2.3.4.4b Viruses
Source: Viruses. 2021 Aug 18;13(8):1633. doi: 10.3390/v13081633 (PMC8402709; doi:10.3390/v13081633)
Supplement: Supplementary file 1 [file viruses-13-01633-s001.zip]

Archive with 1 entries (1 files):
- viruses-1312237-SI.pdf
